# Supplementary material for: An Interventional Response Phenotyping Study in Chronic Low Back Pain: Protocol for a Mechanistic Randomized Controlled Trial
Source: Pain Med. 2023 Jan 27;24(Suppl 1):S126–38. doi: 10.1093/pm/pnad005 (PMC10403311; doi:10.1093/pm/pnad005)
Supplement: pnad005_Supplementary_Data [file pnad005_supplementary_data.zip]

Archive with 4 entries (3 files):
- pnad005_Supplementary_Data/
- pnad005_Supplementary_Data/UM SMART BACPAC Suppl 3 Tx Activities Adherence and Fidelity.pdf
- pnad005_Supplementary_Data/UM SMART BACPAC Supplement 1 Schedule of Activities and Data Collected.pdf
- pnad005_Supplementary_Data/UM SMART BACPAC Supplement 2 Deep Phenotyping_FINAL.pdf
